# Supplementary material for: PPINGUIN: Peptide Profiling Guided Identification of Proteins improves quantitation of iTRAQ ratios
Source: BMC Bioinformatics. 2012 Feb 16;13:34. doi: 10.1186/1471-2105-13-34 (PMC3368728; doi:10.1186/1471-2105-13-34)
Supplement: Additional file 1 — R-script of PPINGUIN. PPINGUIN.R: R-script with our implementation of PPINGUIN. The script requires OpenMS and X!Tandem to be installed. [file 1471-2105-13-34-S1.R]

## performing PPINGUIN for our dataset
## the dataset consists of 3 experimental replication
## that are dealt with sequentially (for loop)
## @param: variableMods used for database search
## @note: the parameter used for identification are stored at
##        different prositions in this script
## @note: requires OpenMS to be installed 
##        (tested on svn revision: 6265)
## @note: requires X!Tandem to be installed
##        (tested on version 2009.04.01.1)
## @return: void - the files for each experiment are stored for
##          further analysis
performPPINGUINForAllEXPs <- function (variableMods="'Oxidation (M)' 'iTRAQ4plex (Y)'") {
	require(vsn)
	## Path to the mgf iTRAQ data
	dataFolder <- "/opt/data/projects/sys-prot/incoming/incoming-2009-11-02-zuerich-mgf-itraq-full/"
	## Path for temp data
	tempFolder <- "~/playground/tempFolder/"
	## Path to OpenMS binaries
	openMSBinFolder <- "~/playground/openms/OpenMS/bin/"
	dir (dataFolder,pattern="_L_") -> liverExpFolders
	## for all liver experiments
	for (currentExperiment  in  liverExpFolders){
		allInOneFileName <- "allInOne"
		## cleaning tempFolder and copy files of current experiment to temp folder
		initTempFolder (tempFolder,dataFolder,currentExperiment)

		completeFileName = paste (tempFolder,allInOneFileName,sep="")
		
		mergeAllMGFs (tempFolder,openMSBinFolder,completeFileName)
		makeITRAQTXT (openMSBinFolder,completeFileName,tempFolder)
		## coverting mzML file to mgf files and scanning the file
		scanMergedFile (openMSBinFolder,completeFileName) ->mgfFile

		read.delim(paste(completeFileName,"consensusXML.txt",sep=""),skip=11,header=F) -> data	
		apply (data[,c(9,13,17,21)],1,function(v){all(v!=0)}) -> indexNot0
		data[indexNot0,c(9,13,17,21)] -> allDiffs
		## normalization of iTRAQ channels
		## normalization was performed using multi lowess
		## but we used an in house implementation
		## that's why here we use vsn
		t(exprs(vsn2(as.matrix(allDiffs)))) -> allDiffs

		## k-means clustering
		kmeans (t(apply (allDiffs,2,function(v) v-mean(v))),centers=5,iter.max = 50)$cluster -> groups

		tapply(names(groups),groups,c) -> groups
		system("echo BBBBBBBBBBBBBBBBBBBBBBBBBBBBBBBBBBBBBBBBBBBB")
		splitSingeMGFFiles (mgfFile,groups[lapply(groups,length)>50],tempFolder,data)
		
		getJoindedDataAdvanced(tempFolder,openMSBinFolder,db="~/playground/uniprot/fgcz_10090_d_20090520.fasta",variableMods=variableMods) -> joinedData
		## storing the result as R data object for further analysis
		save (joinedData,file=paste("~/joinedData",currentExperiment,".RData",sep=""))
	}
}

## scanning merged file
## before scanning it has to be converted to mgf
## @param: openMSBinFolder: location of OpenMS binaries
## @param: completeFileName: name of file
scanMergedFile <- function(openMSBinFolder,completeFileName){
	system (paste (openMSBinFolder,"FileConverter -in ",completeFileName,".mzML -out ",completeFileName,".mgf" ,sep=""))
	return (scan (paste(completeFileName,".mgf",sep=""),what="character",sep="\n"))
}

## merging all mgfs and creating mzML file
## @param: tempFolder: working folder
## @param: openMSBinFolder: location of OpenMS binaries
## @param: completeFileName: name of the resulting file (without file extension)
## @return: void
mergeAllMGFs <- function(tempFolder,openMSBinFolder,completeFileName) {
	allMGFs <- dir (tempFolder,pattern="mgf")
	system (paste (openMSBinFolder,"FileMerger -in ",paste(paste (tempFolder,allMGFs,sep=""),collapse=" ")," -out ",completeFileName,".mzML",sep=""))
}

## clearing temp folder and copy experimental data of the current experiment
## @param: tempFolder: working folder
## @param: dataFolder: folder where raw mgf files are located
## @param: currentExperiment: name of the current experiment
## @return: void
initTempFolder <- function(tempFolder,dataFolder,currentExperiment){
	system (paste ("rm -f ",tempFolder,"*",sep=""))
	system (paste ("cp ",paste(dataFolder,currentExperiment,sep=""),"/*.mgf ", tempFolder,sep=""))
}


## get the joined data assuming that the single mgfs are present in tempFolder
## @param: tempFolder in which all files are located
## @param: openMSBinFolder location of OpenMS binaries
## @param: db: data base as fasta
## @param: variableMods: variable modifications used for database search
## @return: list including the joined data seperated by grouping
getJoindedDataAdvanced <- function (tempFolder,openMSBinFolder,db="uniprot-swissprot.fasta",variableMods= "'Oxidation (M)' 'iTRAQ4plex (Y)'"){
	## getting all relavant mgfs 
	dir (tempFolder,pattern="newMGFGroup") -> groupedMGFs
	groupedMGFs[grep("mgf",groupedMGFs)] -> groupedMGFs
	joinedData <- list()
	for (i in 1:length(groupedMGFs)){
		v <- groupedMGFs[i]
		completeFileName = gsub("\\.mgf","",paste (tempFolder,v,sep=""))
		cat("group",v,"\n")
		makeITRAQTXT (openMSBinFolder,completeFileName,tempFolder,convert=T)
 		makeXTandemTXTAdvanced (openMSBinFolder,completeFileName,tempFolder,db=db,filterByEValue=T,variableMods=variableMods)
		joinedData[[i]] <- joinQuantsAndXTandem(tandemFile=paste(completeFileName,"FilterIdXML.txt",sep=""),quantFile=paste(completeFileName,"consensusXML.txt",sep=""),threshold=NA)
		gc()->p
	}
	return (joinedData)
}


## joining ITRAQ quantifications and tandem protein identifcations
## the merging is done by mapping masses es RTs
## @param: tandemFile: txt file containing the tandem identification results
## @param: quantFile: txt file containing the ITRAQ quantification ratios.
## @return: matrix containing the merged Data
joinQuantsAndXTandem <- function(tandemFile="newMGFID.txt", quantFile = "newMGF.txt",threshold=NA){
	read.delim(quantFile,skip=11,header=F) -> quantData
	grep("PEPTIDE",scan(tandemFile,what="character",sep="\n",blank.lines.skip=F)) -> pepIndices
	grep("PROTEIN",scan(tandemFile,what="character",sep="\n",blank.lines.skip=F)) -> protIndices
	if (length(pepIndices)==1 | length(protIndices)==1) return (cbind (quantData,'1'="",'2'=""))
	read.csv(tandemFile,
		skip=pepIndices[2]-1,
		sep="\t",
		header=F) -> tandemData
	read.csv(tandemFile,
		skip=protIndices[2]-1,
		nrows=pepIndices[2]-protIndices[2],
		sep="\t",header=F) -> protList
	protList[grep ("REV_",as.character(protList[,4]))[1],2] -> thrFDR
	
	if (is.na(threshold)){
		if (is.na(thrFDR)){
			protList -> protListSignifProts
		} else {
			protList[protList[,2] < thrFDR,] -> protListSignifProts
		}
	} else {
		protList[protList[,2] <= threshold,] -> protListSignifProts
	}

	as.vector(sapply (as.character (tandemData[,10]),function(z) strsplit(z," ")[[1]][1])) -> idsFromTandemFile
	which(sapply (idsFromTandemFile,function(v) length (grep (gsub("\\|","\\\\\\|",v), as.character(protListSignifProts[,4])))>0 )) -> signifIndices
	tandemData[signifIndices,] -> tandemData

	sapply (as.character (tandemData[,10]),function(prot) {
	  paste (sapply  (strsplit(prot,";")[[1]],function(singleProt) { 
	    strsplit(singleProt," ")[[1]][1] -> shortID;
	    protListSignifProts[protListSignifProts[,4]==singleProt,2] -> protScore;
	    return (paste(shortID,"(",protScore,")",sep="")) 
	  }),collapse=";") 
	}) -> protsWithScore

	cbind (tandemData,protsWithScore) -> tandemData


	sapply (apply (quantData[,2:3],1,function(v){
		index <- tandemData[,2]==v[1]&tandemData[,3]==v[2]
		if (sum(index)>1) {
			
		}
		if (sum(index)>0) {
			return (which(index)[1])
		} else {
			return(FALSE)
		}
	}),function(v) {
		if (v == 0) {
			return (c("",""))
		} else {
			return (c(
				as.character(tandemData[as.numeric(v),"protsWithScore"]),
				tandemData[as.numeric(v),4]))
		}
	}) -> quantToID
	mergedData <- cbind (quantData,t(quantToID))
	return (mergedData)
}


## splits a mgf File into defined groups of new mgfs
## @param: mfgFile: scaned mgfFile
## @param: groups: grouping as list of indices
## @param: tempFolder: folder in which all files are located
## @param: data: datamatrix 
## @return: void: all files are created within the tempFolder
splitSingeMGFFiles <- function(mgfFile,groups,tempFolder,data){
	system(paste("rm -f ",tempFolder,"newMGFGroup*",sep=""))
	for (i in 1:length(groups)) {
		system(paste("echo XXXXXXXXXXXXXXxxx",i,i,i,i,i,i,i,i,i,i,i,i,i,i,i,i,i,i,i,i))
		memory.profile() -> p
		gc() -> p
		cat("do group ",i,"\n")
		grep("RTINSECONDS",mgfFile) -> rts
		grep("PEPMASS=",mgfFile) -> masses
		grep("BEGIN IONS",mgfFile)-> beginIndex
		grep("END IONS",mgfFile)-> endIndex
		
		apply (data[as.numeric(groups[[i]]),c(2,3)],1,function(v) {
			v<- substr (as.character(v),1,6)
			rts[grep(v[1],mgfFile[rts])]->indexRT
			masses[grep(v[2],mgfFile[masses])]->indexMZ
			sapply (indexRT, function(v){ for (i in -6:6) {if (any(v+i == indexMZ)) return (v)}; return (NA)}) -> index
			return (index[!is.na(index)])
		}) -> indexInMGFFile
		
		indexInMGFFile[sapply (indexInMGFFile,length)==1] -> indexInMGFFile
		
		sapply (indexInMGFFile,function(v){
			return (beginIndex[which.min(abs(beginIndex-v))])
		}) -> beginIndex
		
		sapply (indexInMGFFile,function(v){
			endIndex-v -> endIndexTemp
			endIndexTemp[endIndexTemp<0]=NA
			return (endIndex[which.min(endIndexTemp)])
		}) -> endIndex
		
		write.table (unlist (apply (cbind(beginIndex,endIndex),1,function(v){mgfFile[v[1]:v[2]]})),file=paste (tempFolder,"newMGFGroup",i,".mgf",sep=""),quote=F,col.names=F,row.names=F)
		system(paste("echo ZZZZZZZZZZZZZZZZZZZZZZZ",i,i,i,i,i,i,i,i,i,i,i,i,i,i,i,i,i,i,i,i))
	}
}


## calls Xtandem protein identifcation software using a mzML input file
## the identification results are exported in txt file
## @param: openMSBinFolder: location of OpenMS binaries
## @param: completeFileName: name of file (must be mzML file without file extension)
## @param: tempFolder: folder in which the file is locates
## @param: db: database in fasta format
## @param: filterByEValue: indicates whether peptides with low E-Values should be filtered
## @param: variableMods: variable modifications used for database search
## @note: tandem executable must be located at /opt/mdenv/playground/chris/tandem-linux-09-04-01-1/bin/
## @note: using database: uniprot_sprot.fasta
## @note: -min_precursor_charge 2
## @note: -max_precursor_charge 2
## @note: -missed_cleavages 2
## @note: -fragment_mass_tolerance 0.8 Da
## @note: -precursor_mass_tolerance 10 ppm
## @note: -fixed_modifications 'iTRAQ4plex (N-term),Methylthio (C),iTRAQ4plex (K)'
## @return: void - no return value, but in tempFolder a txt file named "<completeFileName>IdXML.txt" is created
makeXTandemTXTAdvanced <- function (openMSBinFolder,completeFileName,tempFolder,db="uniprot_sprot.fasta",filterByEValue=F,variableMods= "'Oxidation (M)' 'iTRAQ4plex (Y)'") {
	system(paste(openMSBinFolder,"XTandemAdapter ",
		"-in ",completeFileName,".mzML ",
		"-out ",completeFileName,".IdXML ",
		"-xtandem_executable /opt/mdenv/playground/chris/tandem-linux-09-04-01-1/bin/tandem.exe ",
		"-database ",db," ",
		"-min_precursor_charge 2 ",
		"-missed_cleavages 2 ",
		"-max_precursor_charge 2 ",
		"-fragment_mass_tolerance 0.8 ",
		"-precursor_mass_tolerance 10 ",
		"-precursor_error_units ppm ",
		"-fragment_error_units Da ",
		"-fixed_modifications 'iTRAQ4plex (N-term)' 'iTRAQ4plex (K)' 'Methylthio (C)' ",
		paste("-variable_modifications ",variableMods," ",sep=""),
		sep=""))
	if (filterByEValue) {
		filterByEValue (fileName=paste(completeFileName,".IdXML",sep=""), out= paste(completeFileName,"Filter.IdXML",sep=""))
		system(paste(openMSBinFolder,"TextExporter -in ",completeFileName,"Filter.IdXML -out ",completeFileName,"FilterIdXML.txt",sep=""))
	}
	system(paste(openMSBinFolder,"TextExporter -in ",completeFileName,".IdXML -out ",completeFileName,"IdXML.txt",sep=""))
}

## filer for peptides with low e-values 
## (peptides are removed from IdXML File)
## @param: fileName: IdXML file that should be filtered
## @param: out: result filename (IdXML)
## @return: void - no return value
filterByEValue <- function(fileName="~/playground/tempFolder/allInOne.IdXML",out="~/playground/tempFolder/filtered.idXML") {
  scan (fileName,what="character",sep="\n") -> idXML
  grep ("<PeptideHit",idXML) -> pepHits
  write (x=paste(idXML[-as.numeric(sapply (pepHits[!as.numeric(sapply (idXML[pepHits+1],function(v) strsplit(v,"\"")[[1]][6])) < 0.1],function(v) v + 0:2 ))],collapse="\n"),file=out,append=F)
}

## exports ITRAQ quantification using OpenMS ITRAQAnalyzer
## the results are exported to a txt file
## @param: openMSBinFolder: location of OpenMS binaries
## @param: completeFileName: name of file (must be mzML file without file extension or mgf - the latter requires convert to be true)
## @param: tempFolder: folder in which the file is locates
## @param: convert: if the given file is a mgf File than it has to be converted to mzML first
## @return: void - no return value, but in tempFolder a txt file named "<completeFileName>consensusXML.txt" is created
makeITRAQTXT <- function(openMSBinFolder,completeFileName,tempFolder,convert=F){
	if (convert) {
		system (paste (openMSBinFolder,"FileConverter -in ",completeFileName,".mgf -out ",completeFileName,".mzML",sep=""))
	}
	system (paste (openMSBinFolder,"ITRAQAnalyzer -type 4plex -in ",completeFileName,".mzML -out ",completeFileName,".consensusXML -write_ini ", paste (tempFolder,"testini.ini",sep="") ,sep=""))
	system (paste ("cat ",paste(tempFolder,"testini.ini",sep="")," | perl -ne 's/name=\"select_activation\" value=\"High-energy collision-induced dissociation\"/name=\"select_activation\" value=\"\"/g; print;' > ",paste(tempFolder,"testini_mod.ini",sep=""),sep=""))##'
	system (paste (openMSBinFolder,"ITRAQAnalyzer -type 4plex -in ",completeFileName,".mzML -out ",completeFileName,".consensusXML -ini ",paste(tempFolder,"testini_mod.ini",sep="") ,sep=""))
	system (paste (openMSBinFolder,"TextExporter -in ",completeFileName,".consensusXML -out ",completeFileName,"consensusXML.txt",sep=""))
}
